# Supplementary material for: Safety and Tolerability of Oral Cannabinoids in People Living with HIV on Long-Term ART: A Randomized, Open-Label, Interventional Pilot Clinical Trial (CTNPT 028)
Source: Biomedicines. 2022 Dec 7;10(12):3168. doi: 10.3390/biomedicines10123168 (PMC9775551; doi:10.3390/biomedicines10123168)
Supplement: Supplementary file 1 [file biomedicines-10-03168-s001.zip]

Archive with 3 entries (3 files):
- biomedicines-2033904-supplementary.pdf
- Table S3.xlsx
- Table S4.xlsx
