# Supplementary material for: Safety and Tolerability of Oral Cannabinoids in People Living with HIV on Long-Term ART: A Randomized, Open-Label, Interventional Pilot Clinical Trial (CTNPT 028)
Source: Biomedicines. 2022 Dec 7;10(12):3168. doi: 10.3390/biomedicines10123168 (PMC9775551; doi:10.3390/biomedicines10123168)
Supplement: Supplementary file 1 [file biomedicines-10-03168-s001.zip › Table S3.xlsx]

## Sheet: Raw information
PARTICIPANT ID	Sex	Age	STUDY INITIALS	SCREENING DATE	STATUS	Baseline 1	Randomization and initiation of treatment (Baseline 2)	STUDY ARM	Visit 3	Visit 4	Visit 5	Visit 6	Visit 7	Visit 8	Visit 9	End of study
102101	58	M	AAA	2021-09-01	COMPLETED	2021-09-08	2021-09-15	THC/CBD	2021-09-22	2021-09-29	2021-10-13	2021-10-27	2021-11-10	2021-11-24	2021-12-08	2021-12-20													Median
102102	63	M	BBB	2021-09-14	COMPLETED	2021-09-21	2021-10-08	CBD	2021-10-12	2021-10-19	2021-11-02	2021-11-16	2021-12-02	2021-12-14	2021-12-28	2022-01-11												58	57.5	Q1	54.75
102103	57	M	CCC	2021-09-22	COMPLETED	2021-10-01	2021-10-15	THC/CBD	2021-10-22	2021-10-29	2021-11-12	2021-11-26	2021-12-10	2021-12-21	2022-01-07	2022-01-21												63		Q3	61.75
102104	67	F	DDD	2021-09-22	COMPLETED	2021-10-01	2021-10-15	CBD	2021-10-22	2021-10-29	2021-11-12	2021-11-26	2021-12-10	2021-12-21	2022-01-07	2022-01-21												57		IQR	7
102105	61	M	EEE	2021-09-23	COMPLETED	2021-10-06	2021-10-19	CBD	2021-10-26	2021-11-02	2021-11-16	2021-11-30	2021-12-14	2021-12-28	2022-01-13	2022-01-28												67
102106	57	M	FFF	2021-10-01	COMPLETED	2021-10-22	2021-10-29	THC/CBD	2021-11-05	2021-11-12	2021-11-26	2021-12-10	2021-12-21	2022-01-07	2022-01-21	2022-02-04												61
102107	33	F	GGG	21-Dec-21	WITHDREW: worsened anemia	2022-01-11	2021-01-18	CBD	2022-01-25	2022-02-01	2022-02-15	2022-03-01				2022-03-15												57
102108	62	M	HHH	21-Dec-21	WITHDREW: SAE (acute hepatitis)	2022-01-11	2021-01-18	CBD	2022-01-25	2022-02-01	2022-02-15	2022-03-01				2022-03-18												33
102109	39	M	III	22-Dec-21	COMPLETED	2022-01-11	2021-01-19	THC/CBD	2022-01-26	2022-02-02	2022-02-16	2022-03-02	2022-03-16	2022-03-30	2022-04-13	2022-04-29												62
102110	54	M	JJJ	4-Feb-22	COMPLETED	2022-02-18	25-Feb-21	THC/CBD	2022-03-03	2022-03-10	2022-03-24	2022-04-08	2022-04-21	2022-05-05	2022-05-19	2022-06-01												39
																												54

## Sheet: Hematology
				Screening visit								Visit 3								Visit 4								Visit 5								Visit 6								Visit 7
PARTICIPANT ID	STUDY ARM	Age at inclusion	Sex	Hemoglobin (G/L)	WBC (xE9/L)	Platelets (xE9/L)	Neutrophils (xE9/L)	Eosinophils (xE9/L)	Monocytes (xE9/L)	Lymphocytes (xE9/L)	Basophiles (xE9/L)	Hemoglobin (G/L)	WBC (xE9/L)	Platelets (xE9/L)	Neutrophils (xE9/L)	Eosinophils (xE9/L)	Monocytes (xE9/L)	Lymphocytes (xE9/L)	Basophiles (xE9/L)	Hemoglobin (G/L)	WBC (xE9/L)	Platelets (xE9/L)	Neutrophils (xE9/L)	Eosinophils (xE9/L)	Monocytes (xE9/L)	Lymphocytes (xE9/L)	Basophiles (xE9/L)	Hemoglobin (G/L)	WBC (xE9/L)	Platelets (xE9/L)	Neutrophils (xE9/L)	Eosinophils (xE9/L)	Monocytes (xE9/L)	Lymphocytes (xE9/L)	Basophiles (xE9/L)	Hemoglobin (G/L)	WBC (xE9/L)	Platelets (xE9/L)	Neutrophils (xE9/L)	Eosinophils (xE9/L)	Monocytes (xE9/L)	Lymphocytes (xE9/L)	Basophiles (xE9/L)	Hemoglobin (G/L)	WBC (xE9/L)	Platelets (xE9/L)	Neutrophils (xE9/L)	Eosinophils (xE9/L)	Monocytes (xE9/L)
102101	THC/CBD	58	M	139	8.2	272	4.89	0.54	0.68	2.01	0.09	136	6.7	252	4.1	0.44	0.5	1.63	0.05	133	7.3	248	4.31	0.5	0.59	1.81	0.05	138	7.8	258	5.02	0.43	0.63	1.71	0.05	139	8.2	257	4.91	0.44	0.67	2.15	0.06	139	7.3	273	4.18	0.36	0.49
102102	CBD	63	M	157	7.2	187	4.22	0.05	0.53	2.36	0.03	148	5.6	178	2.97	0.06	0.44	2.14	0.35	150	6.6	187	3.72	0.07	0.53	2.29	0.35	149	5.9	186	3.18	0.06	0.47	2.21	0.01	147	5.3	191	2.73	0.05	0.41	2.15	0.01	146	5.7	192	3.22	0.04	0.47
102103	THC/CBD	57	M	150	8.7	142	6.87	0.04	0.57	1.21	0.04	153	6.3	131	5.12	0.05	0.34	0.74	0.04	154	5.7	129	4.7	0.02	0.23	0.71	0.03	155	6.1	128	4.58	0.12	0.33	1.01	0.04	152	8.2	150	6.57	0.07	0.52	0.91	0.12	150	5.6	133	4.36	0.07	0.35
102104	CBD	67	F	132	9.1	229	4.94	0.15	0.42	3.46	1.02	130	9.7	237	5.94	0.23	0.45	3.01	0.1	128	8.2	242	5.13	0.18	0.31	2.46	0.11	129	8.8	233	5.36	0.38	0.41	2.49	0.12	132	8.3	238	4.74	0.3	0.35	2.73	0.19	134	8.3	228	4.68	0.24	0.4
102105	CBD	61	M	151	3.6	130	1.64	0.17	0.42	1.31	0.04	154	3.6	151	1.53	0.15	0.41	1.53	0.03	145	3.9	139	1.93	0.13	0.34	1.47	0.03	143	4.2	138	2.05	0.18	0.42	1.5	0.03	152	4.7	142	2.35	0.17	0.52	1.59	0.02	137	4.5	152	2.25	0.34	0.44
102106	THC/CBD	57	M	144	4.6	222	2.85	0.04	0.37	1.37	0.02	139	3.5	212	1.73	0.03	0.3	1.39	0.01	138	3.8	206	1.98	0.04	0.28	1.46	0.02	136	4.2	206	2.51	0.05	0.34	1.18	0.014	135	3.5	208	1.92	0.05	0.28	1.26	0.02	132	3.8	197	2.23	0.06	0.3
102107	CBD	33	F	83	2.8	155	1.25	0.08	0.47	0.98	0.03	81	2.1	286	0.68	0.1	0.32	0.94	0.03	84	2.7	334	0.8	0.1	0.25	1.53	0.04	76	1.6	186	0.46	0.08	0.3	0.78	0.03	78	2.4	308	0.8	0.08	0.34	1.11	0.02	ND	ND	ND	ND	ND	ND
102108	CBD	62	M	138	6.4	198	4.43	0.07	0.64	1.22	0.04	140	6.6	189	4.94	0.05	0.54	1.09	0.03	141	7.4	189	5.45	0.05	0.67	1.16	0.04	134	5.8	185	4.21	0.05	0.55	0.99	0.03	142	6.6	191	5.05	0.05	0.47	0.98	0.03	ND	ND	ND	ND	ND	ND
102109	THC/CBD	39	M	139	5.2	233	3.39	0.14	0.5	1.14	0.04	140	5.2	193	2.45	0.48	0.28	1.9	0.07	141	4.5	165	2	0.6	0.25	1.61	0.05	140	4.7	187	2.11	0.48	0.34	1.75	0.06	139	5.3	181	2.72	0.37	0.3	1.91	0.03	145	5.5	194	2.79	0.3	0.28
102110	THC/CBD	54	M	155	8.3	232	5.88	0.12	0.81	1.39	0.06	151	6.7	222	4.52	0.14	0.68	1.28	0.06	152	9.4	228	7.37	0.11	0.73	1.13	0.04	161	10.8	266	8.15	0.97	1.03	1.45	0.08	155	7.3	224	5.2	0.12	0.56	1.4	0.06	156	6.5	217	4.55	0.11	0.57
		Abnormality
			WHO grade 1
			WHO grade 2
			WHO grade 3 :AE or SAE
			WHO grade 4 :AE or SAE
		ND	Not done
[truncated: 18 more columns]
