# Supplementary material for: Safety and Tolerability of Oral Cannabinoids in People Living with HIV on Long-Term ART: A Randomized, Open-Label, Interventional Pilot Clinical Trial (CTNPT 028)
Source: Biomedicines. 2022 Dec 7;10(12):3168. doi: 10.3390/biomedicines10123168 (PMC9775551; doi:10.3390/biomedicines10123168)
Supplement: Supplementary file 1 [file biomedicines-10-03168-s001.zip › Table S4.xlsx]

## Sheet: Raw information
PARTICIPANT ID	Sex	Age	STUDY INITIALS	SCREENING DATE	STATUS	Baseline 1	Randomization and initiation of treatment (Baseline 2)	STUDY ARM	Visit 3	Visit 4	Visit 5	Visit 6	Visit 7	Visit 8	Visit 9	End of study
102101	58	M	AAA	2021-09-01	COMPLETED	2021-09-08	2021-09-15	THC/CBD	2021-09-22	2021-09-29	2021-10-13	2021-10-27	2021-11-10	2021-11-24	2021-12-08	2021-12-20													Median
102102	63	M	BBB	2021-09-14	COMPLETED	2021-09-21	2021-10-08	CBD	2021-10-12	2021-10-19	2021-11-02	2021-11-16	2021-12-02	2021-12-14	2021-12-28	2022-01-11												58	57.5	Q1	54.75
102103	57	M	CCC	2021-09-22	COMPLETED	2021-10-01	2021-10-15	THC/CBD	2021-10-22	2021-10-29	2021-11-12	2021-11-26	2021-12-10	2021-12-21	2022-01-07	2022-01-21												63		Q3	61.75
102104	67	F	DDD	2021-09-22	COMPLETED	2021-10-01	2021-10-15	CBD	2021-10-22	2021-10-29	2021-11-12	2021-11-26	2021-12-10	2021-12-21	2022-01-07	2022-01-21												57		IQR	7
102105	61	M	EEE	2021-09-23	COMPLETED	2021-10-06	2021-10-19	CBD	2021-10-26	2021-11-02	2021-11-16	2021-11-30	2021-12-14	2021-12-28	2022-01-13	2022-01-28												67
102106	57	M	FFF	2021-10-01	COMPLETED	2021-10-22	2021-10-29	THC/CBD	2021-11-05	2021-11-12	2021-11-26	2021-12-10	2021-12-21	2022-01-07	2022-01-21	2022-02-04												61
102107	33	F	GGG	21-Dec-21	WITHDREW: worsened anemia	2022-01-11	2021-01-18	CBD	2022-01-25	2022-02-01	2022-02-15	2022-03-01				2022-03-15												57
102108	62	M	HHH	21-Dec-21	WITHDREW: SAE (acute hepatitis)	2022-01-11	2021-01-18	CBD	2022-01-25	2022-02-01	2022-02-15	2022-03-01				2022-03-18												33
102109	39	M	III	22-Dec-21	COMPLETED	2022-01-11	2021-01-19	THC/CBD	2022-01-26	2022-02-02	2022-02-16	2022-03-02	2022-03-16	2022-03-30	2022-04-13	2022-04-29												62
102110	54	M	JJJ	4-Feb-22	COMPLETED	2022-02-18	25-Feb-21	THC/CBD	2022-03-03	2022-03-10	2022-03-24	2022-04-08	2022-04-21	2022-05-05	2022-05-19	2022-06-01												39
																												54

## Sheet: Chemistry
				Screening visit							Visit 3							Visit 4							Visit 5							Visit 6							Visit 7							Visit 8
PARTICIPANT ID	STUDY ARM	Age at inclusion	Sex	Creatinine (umol/L)	Alanine Aminotransferase ALT (U/L)	Aspartate Aminotransferase AST (U/L)	Alkaline Phosphatase (ALP) (U/L)	Urea (mmol/L)	Blood Glucose (mmol/L)	Total Bilirubin (umol/L)	Creatinine (umol/L)	Alanine Aminotransferase ALT (U/L)	Aspartate Aminotransferase AST (U/L)	Alkaline Phosphatase (ALP) (U/L)	Urea (mmol/L)	Blood Glucose (mmol/L)	Total Bilirubin (umol/L)	Creatinine (umol/L)	Alanine Aminotransferase ALT (U/L)	Aspartate Aminotransferase AST (U/L)	Alkaline Phosphatase (ALP) (U/L)	Urea (mmol/L)	Blood Glucose (mmol/L)	Total Bilirubin (umol/L)	Creatinine (umol/L)	Alanine Aminotransferase ALT (U/L)	Aspartate Aminotransferase AST (U/L)	Alkaline Phosphatase (ALP) (U/L)	Urea (mmol/L)	Blood Glucose (mmol/L)	Total Bilirubin (umol/L)	Creatinine (umol/L)	Alanine Aminotransferase ALT (U/L)	Aspartate Aminotransferase AST (U/L)	Alkaline Phosphatase (ALP) (U/L)	Urea (mmol/L)	Blood Glucose (mmol/L)	Total Bilirubin (umol/L)	Creatinine (umol/L)	Alanine Aminotransferase ALT (U/L)	Aspartate Aminotransferase AST (U/L)	Alkaline Phosphatase (ALP) (U/L)	Urea (mmol/L)	Blood Glucose (mmol/L)	Total Bilirubin (umol/L)	Creatinine (umol/L)	Alanine Aminotransferase ALT (U/L)	Aspartate Aminotransferase AST (U/L)	Alkaline Phosphatase (ALP) (U/L)
102101	THC/CBD	58	M	100	17	19	62	7.1	4.9	6.6	106	18	18	62	8.3	5.1	7.5	105	14	16	61	6.8	4.9	6.2	110	14	18	60	7.6	5	6.8	106	16	21	58	8.3	4.7	9.1	105	17	18	58	8.4	5	7.1	120	17	19	60
102102	CBD	63	M	100	10	13	69	6.1	4.9	9.4	105	7	12	62	6.2	5.6	8.5	103	8	12	58	6.3	4.6	8.1	106	9	12	57	6.7	5.2	8.8	101	7	12	54	6.6	4.8	10.6	104	7	11	56	5.7	4.6	9	104	6	10	60
102103	THC/CBD	57	M	57	15	13	59	8.9	11.7	7.8	59	22	18	68	7.4	11.5	8.2	62	28	21	60	6.3	17.9	11.3	55	22	17	56	6.7	16.9	8.8	56	19	16	55	7.7	13.6	7.6	59	23	19	50	7.3	10.9	9.2	49	23	18	55
102104	CBD	67	F	75	8	14	48	7.5	5.8	14	77	7	15	48	7.6	5.9	11.4	81	9	15	47	6.9	8.7	12.7	77	11	15	45	7	8	10.5	73	9	14	45	8.6	6	13.2	83	7	7	44	7.8	6.5	12.9	74	9	7	42
102105	CBD	61	M	100	49	36	75	6.1	5.5	8.6	97	47	37	71	5.6	4.3	10.5	96	39	29	70	4.8	5.4	7.8	99	34	ND	76	5.8	6.1	6.4	98	35	30	73	5.7	5.3	7.2	113	39	32	67	6.2	4.5	5.6	100	35	ND	ND
102106	THC/CBD	57	M	108	22	ND	99	4.4	5.9	7.2	106	21	16	86	3.7	5.6	8	109	17	14	ND	5.1	5.2	7.2	104	16	14	86	4.6	5.9	6.8	104	20	17	91	5.1	5.9	7.7	96	19	15	83	4.3	5	7.1	111	18	15	87
102107	CBD	33	F	54	15	16	35	4.5	5	13	56	13	21	38	5	4.6	10.3	56	13	21	37	3.8	5.2	8.9	56	15	24	34	3.4	5.4	8.5	60	92	105	63	3	5.2	8.9	ND	ND	ND	ND	ND	ND	ND	ND	ND	ND	ND
102108	CBD	62	M	92	43	36	79	7.4	10.2	12	104	45	37	80	7.3	11.6	11.3	97	48	39	82	7.5	11.5	11.4	98	94	79	88	7.5	15.1	13.9	106	703	467	315	7.4	19.1	29.2	ND	ND	ND	ND	ND	ND	ND	ND	ND	ND	ND
102109	THC/CBD	39	M	80	35	20	97	3.8	4.7	10.9	77	34	23	70	3.9	4.5	6.8	78	48	33	71	6.4	4.9	11.1	77	34	23	57	3.5	4.7	18.5	86	37	30	67	5.6	7.6	8.2	84	34	24	74	4.9	4.6	7.1	105	24	21	62
102110	THC/CBD	54	M	76	26	20	67	4.4	4.8	11.6	72	23	19	58	3.8	5.5	23	68	22	20	63	3.8	5.8	11.9	80	22	15	68	4.8	4.4	18.7	73	22	18	64	4.5	5.6	10.8	75	22	18	62	4.2	5	9.7	84	26	21	62
					Abnormality
						WHO grade 1
						WHO grade 2
						WHO grade 3 :AE or SAE
						WHO grade 4 :AE or SAE
					ND	Not done
[truncated: 10 more columns]
